# Supplementary material for: Iatrogenic Injury of Biliary Tree—Single-Centre Experience
Source: Int J Environ Res Public Health. 2022 Dec 31;20(1):781. doi: 10.3390/ijerph20010781 (PMC9819931; doi:10.3390/ijerph20010781)
Supplement: Supplementary file 1 [file ijerph-20-00781-s001.zip]

Archive with 1 entries (1 files):
- ijerph-2087658-supplementary.xlsx
