# Supplementary material for: Iatrogenic Injury of Biliary Tree—Single-Centre Experience
Source: Int J Environ Res Public Health. 2022 Dec 31;20(1):781. doi: 10.3390/ijerph20010781 (PMC9819931; doi:10.3390/ijerph20010781)
Supplement: Supplementary file 1 [file ijerph-20-00781-s001.zip › ijerph-2087658-supplementary.xlsx]

## Sheet: Arkusz1
Table S1: EAES classification.
Gender	Age	Anatomical location on biliary tree	Type of division	Vascular lesion	Loss of substance (length)	Time of detection	Etiopathogenesis	Occlusion or leak
Female	29	2	Complete	V-	LS-	E	M	Leak
Male	65	1	Complete	V-	LS-	E	M	Leak
Female	57	5	Major	V-	LS-	Ey	M	Leak
Female	68	6	Not available	V-	LS-	E	M	Leak
Male	61	2	Complete	V-	LS-	E	M	Leak
Male	84	1	Minor	V-	LS-	Ey	M	Leak
Female	34	2	Complete	V-	LS-	E	M	Leak
Male	75	2	Major	V-	LS-	E	M	Leak
Female	84	2	Complete	V-	LS+	E	M	Leak
Female	40	5	Complete	V-	LS+	E	M	Leak
Female	38	5	Minor	V-	LS-	Ey	M	Leak
Male	49	2	Complete	V-	LS-	E	M	Leak
Female	62	1	Major	V-	LS-	Ey	M	Leak
Male	60	1	Complete	V-	LS+	Ey	M	Leak
Female	70	2	Complete	V-	LS-	E	M	Leak
Female	62	2	Complete	V-	LS-	Ey	M	Leak
Female	58	1	Minor	V-	LS-	Ey	M	Leak
Female	56	2	Major	V-	LS-	Ey	M	Leak
Male	63	1	Complete	V-	LS-	Ey	M	Leak
Female	63	2	Complete	V-	LS+	Ey	M	Leak
Female	41	1	Complete	V-	LS-	Ey	M	Leak
Male	35	1	Minor	V-	LS-	Ey	M	Leak
Male	64	6	Not available	V-	LS-	E	M	Leak
Female	82	1	Complete	V-	LS-	Ey	M	Leak
